# Supplementary material for: Proteomes of Residual Tumors in Curcumin-Treated Rats Reveal Changes in Microenvironment/Malignant Cell Crosstalk in a Highly Invasive Model of Mesothelioma
Source: Int J Mol Sci. 2022 Nov 8;23(22):13732. doi: 10.3390/ijms232213732 (PMC9691155; doi:10.3390/ijms232213732)
Supplement: Supplementary file 1 [file ijms-23-13732-s001.zip]

Archive with 1 entries (1 files):
- ijms-1959668-supplementary.pdf
